# Supplementary material for: Bacteriophage cocktail for biocontrol of Escherichia coli O157:H7: Stability and potential allergenicity study
Source: PLoS One. 2018 May 15;13(5):e0195023. doi: 10.1371/journal.pone.0195023 (PMC5953568; doi:10.1371/journal.pone.0195023)
Supplement: S1 Table — (XLSX) [file pone.0195023.s001.xlsx]

## Sheet: S1 TABLE
S1 Table. Log E. coli concentration on tomato surface.
	Time (h)
	0	24	48	72	96	120
E. coli TOM1	5.08279	4.58771	4.49136	3.55023	3.36173	3.14613
E. coli TOM2	5.57403	4.63548	4.23553	4.16137	3.29003	3.09691
	0	24	48	72	96	120
Cocktail EC Tom1	5.10721	3.5563	3.22272	2.76343	2.19312	2.17026
Cocktail EC Tom2	5.33244	4.18752	3.93952	3.37107	3.27184	3.02531
