# Supplementary material for: Bacteriophage cocktail for biocontrol of Escherichia coli O157:H7: Stability and potential allergenicity study
Source: PLoS One. 2018 May 15;13(5):e0195023. doi: 10.1371/journal.pone.0195023 (PMC5953568; doi:10.1371/journal.pone.0195023)
Supplement: S2 Table — (XLSX) [file pone.0195023.s002.xlsx]

## Sheet: S2 TABLE
S2 Table. Host range of phage cocktail.
E. COLI 0157:H7 STRAIN	COCKTAIL
83	-
64	-
69	+
76	+
68	+
70	+
1	+
78	+
53	+
11	+
37	+
67	+
72	+
79	+
55	+
56	+
19	+
38	+
54	+
36	+
84	+
10	+
63	+
