# Supplementary material for: Bacteriophage cocktail for biocontrol of Escherichia coli O157:H7: Stability and potential allergenicity study
Source: PLoS One. 2018 May 15;13(5):e0195023. doi: 10.1371/journal.pone.0195023 (PMC5953568; doi:10.1371/journal.pone.0195023)
Supplement: S4 Table — (XLSX) [file pone.0195023.s004.xlsx]

## Sheet: S4 TABLE
S4 Table. Survival percentages of microencapsulated and free phages at 25°C, 50°C and 75°C storage temperatures.
ME PHAGES						FREE PHAGES
TEMPERATURE 25C
	5	30	60	90			0	30	60	90	MIN
1	0.988693	0.932332	0.950574	0.963517		1	0.967635	0.93527	0.752605	0.72024
2	1	0.981758	0.973556	0.932332		2	0.986567	1	0.943783	0.96524
3	0.950574	0.90935	0.902912	0.891667		3	0.986567	0.86012	0.911417	0.78497
TEMPERATURE 50C
	5	30	60	90			0	30	60	90	MIN
1	0.926581	0.923949	0.973556	0.901148		1	0.986567	0.986567	0.78497	0.752605
2	0.988693	0.988693	0.981758	0.932332		2	0.967635	0.93238	0.94752	0.93527
3	0.981758	0.932332	0.916285	0.875062		3	0.967635	0.956033	0.906498	0.877469
MEAN	0.965678	0.948325	0.9572	0.902847		MEAN	0.973946	0.958327	0.879663	0.855115
SD	0.0340358	0.0352105	0.0356694	0.0286729		SD	0.0109307	0.0271661	0.0845324	0.0933617
TEMPERATURE 70C
	0	30	60	90			0	30	60	90	MIN
1	0.973556	0.932332	0.840543	0.901148		1	0.931376	0.56994	0.373843	0.35491
2	0.963517	0.981758	0.906246	0.901148		2	0.958934	0.752605	0.56994	0.508803
3	0.932332	0.889969	0.932332	0.833028		3	0.967635	0.967635	0.72024	0.72024
MEAN	0.956468	0.934687	0.893041	0.878441		MEAN	0.952648	0.763393	0.554674	0.527984
SD	0.0214967	0.0459397	0.0472979	0.0393291		SD	0.018929	0.199067	0.173702	0.183418
