# Supplementary material for: Bacteriophage cocktail for biocontrol of Escherichia coli O157:H7: Stability and potential allergenicity study
Source: PLoS One. 2018 May 15;13(5):e0195023. doi: 10.1371/journal.pone.0195023 (PMC5953568; doi:10.1371/journal.pone.0195023)
Supplement: S5 Table — (XLSX) [file pone.0195023.s005.xlsx]

## Sheet: S5 TABLE
S5 Table. Survival percentages of microencapsulated and free phages exposed to UV light.
ME PHAGES					FREE PHAGES
	TIME (min)					TIME (min)
	0	15	30			0	15	30
1	0.969	0.890458	0.878079		1	0.98886	0	0
2	0.955638	0.937299	0.873684		2	0.967635	0	0
3	0.937299	0.852977	0.84996		3	1	0	0
MEAN	0.953979	0.893578	0.84996		MEAN	0.985498	0	0
UV LIGHT
