# Supplementary material for: Bacteriophage cocktail for biocontrol of Escherichia coli O157:H7: Stability and potential allergenicity study
Source: PLoS One. 2018 May 15;13(5):e0195023. doi: 10.1371/journal.pone.0195023 (PMC5953568; doi:10.1371/journal.pone.0195023)
Supplement: S6 Table — (XLSX) [file pone.0195023.s006.xlsx]

## Sheet: S6 TABLE
S6 Table. Survival percentages of microencapsulated and free phages exposed to different pH.
pH	Microencapsulated phages	STDV	SEM		Free phages	STDV	SEM
2	0.074496	0.129031	7.4496		0.105803	0.183256	10.5803
3	0.908677	0.0558346	3.22361		0.71854	0.0656498	3.7903
6	0.928524	0.0133735	0.772121		0.837392	0.0275828	1.59249
7	0.941724	0.0198943	1.1486		0.846422	0.0556422	3.2125
9	0.894404	0.0228622	1.31995		0.940489	0.0254903	1.47168
10	0.828407	0.0457244	2.6399		0.777596	0.0551655	3.18498
pH
