# Supplementary material for: Bacteriophage cocktail for biocontrol of Escherichia coli O157:H7: Stability and potential allergenicity study
Source: PLoS One. 2018 May 15;13(5):e0195023. doi: 10.1371/journal.pone.0195023 (PMC5953568; doi:10.1371/journal.pone.0195023)
Supplement: S7 Table — (XLSX) [file pone.0195023.s007.xlsx]

## Sheet: S7 TABLE
S7 Table. Survival percentages of microencapsulated and free phages exposed to SGF.
ME PHAGES						FREE PHAGES
SGF pH 2
	0	5	15	30			0	30	60	90
1	0	0	0	0		1	0.587983	0.323491	0	0
2	0.0919448	0	0	0		2	0.609062	0.254936	0	0
3	0.263087	0.263087	0.28625	0.263087		3	0.451756	0	0	0
SGF pH 2.4
	0	5	15	30			0	30	60	90
1	0.355031	0.302685	0	0.0919448		1	0.60114	0.581395	0.580009	0
2	0.457392	0.325849	0	0		2	0.628344	0.604746	0.580165	0
3	0.445822	0.325849	0.365447	0.223488		3	0.671397	0.557172	0.49989	0
SGF pH 7.5
	0	5	15	30			0	30	60	90
1	0.920803	0.911519	0.908055	0.992372		1	0.892277	0.88328	0.927809	0.875608
2	0.920803	0.881205	0.913175	0.910842		2	0.883928	0.882625	0.930649	0.991466
3	0.943967	1	0.983565	1		3	0.953095	0.93335	0.943002	0.980255
