# Supplementary material for: Bacteriophage cocktail for biocontrol of Escherichia coli O157:H7: Stability and potential allergenicity study
Source: PLoS One. 2018 May 15;13(5):e0195023. doi: 10.1371/journal.pone.0195023 (PMC5953568; doi:10.1371/journal.pone.0195023)
Supplement: S8 Table — (XLSX) [file pone.0195023.s008.xlsx]

## Sheet: S8 TABLE
S8 Table. Survival percentages of microencapsulated and free phages exposed to Bile salts.
	ME PHAGES					FREE PHAGES
	Bile salts 0%
		1	3			1	3
	1	0.9135	0.920803		1	0.938659	0.951118
	2	0.960402	0.920803		2	0.951118	0.899957
	3	0.920803	0.908055		3	0.961298	0.922596
	MEAN	0.931568	0.916554		MEAN	0.950358	0.924557
	SD	0.0252359	0.00735998		SD	0.0113387	0.0256369
	Bile salts 1%
	Réplica	1	3		Réplica	1	3
	1	0.943967	0.881205		1	0.854748	0.860127
	2	0.920803	0.920803		2	1	0.899957
	3	0.895307	0.908765		3	0.969905	0.873266
	MEAN	0.920026	0.903591		MEAN	0.941551	0.877783
	SD	0.024339	0.0202999		SD	0.0766648	0.0202956
	Bile salts 2%
	Réplica	1	3		Réplica	1	3
	1	0.881205	0.943967		1	0.855372	0.845192
	2	0.960402	0.852022		2	0.98982	0.765509
	3	0.881205	0.893952		3	1.00861	0.922596
	MEAN	0.907604	0.896647		MEAN	0.951266	0.844432
	SD	0.0457244	0.0460316		SD	0.0835765	0.0785464
