# Supplementary material for: Bacteriophage cocktail for biocontrol of Escherichia coli O157:H7: Stability and potential allergenicity study
Source: PLoS One. 2018 May 15;13(5):e0195023. doi: 10.1371/journal.pone.0195023 (PMC5953568; doi:10.1371/journal.pone.0195023)
Supplement: S9 Table — (XLSX) [file pone.0195023.s009.xlsx]

## Sheet: S9 TABLE
S9 Table. Phage faecal shedding after the administration of free or microencapsulated phage cocktails at different doses.
		UFP/g
ID	TX (PFU/mL)	BASELINE	DAY 7
RFF1	11000000000	1	35000
RFF2	11000000000	300	5000
RFF3	11000000000	150	15000
RFF4	11000000000	1	65000
RFF5	11000000000	150	14000
RFF6	1000000	50	70
RFF7	1000000	50	100
RFF8	1000000	1	40
RFF9	1000000	150	150
RFF10	1000000	10	50
RFF11	4000	500	15
RFF12	4000	1	20
RFF13	4000	500	20
RFF14	4000	50	1
RFF15	4000	300	1
RNTX1	1	150	50
RNTX2	1	450	40
RNTX3	1	700	1
RNTX4	1	1	1
RNTX5	1	50	50
RME1	11000000000	1	45000
RME2	11000000000	500	30000
RME3	11000000000	1	150000
RME4	11000000000	250	140000
RME5	11000000000	1	50000
RME6	1000000	500	55
RME7	1000000	1	500
RME8	1000000	500	1
RME9	1000000	1	25
RME10	1000000	1	300
RME11	4000	500	5
RME12	4000	200	1
RME13	4000	1	10
RME14	4000	1	1
RME15	4000	500	50
