# Supplementary material for: Bacteriophage cocktail for biocontrol of Escherichia coli O157:H7: Stability and potential allergenicity study
Source: PLoS One. 2018 May 15;13(5):e0195023. doi: 10.1371/journal.pone.0195023 (PMC5953568; doi:10.1371/journal.pone.0195023)
Supplement: S10 Table — (XLSX) [file pone.0195023.s010.xlsx]

## Sheet: S10 TABLE
S10 Table. Percentage reduction in E. coli shedding in free or microencapsulated phage cocktail-treated mice.
ID	GROUP	REDUCTION (%)
RFF1	11000000000	40.7407
RFF2	11000000000	6.66667
RFF3	11000000000	18.1818
RFF4	11000000000	39.0244
RFF5	11000000000	35.7143
RFF6	1000000	18.75
RFF7	1000000	20.8333
RFF8	1000000	0
RFF9	1000000	40
RFF10	1000000	11.4286
RFF11	4000	8.82353
RFF12	4000	0
RFF13	4000	0
RFF14	4000	16.6667
RFF15	4000	0
RNTX1	1	0
RNTX2	1	0
RNTX3	1	0
RNTX4	1	9.7561
RNTX5	1	0
RME1	11000000000	33.3333
RME2	11000000000	68.75
RME3	11000000000	14.2857
RME4	11000000000	0
RME5	11000000000	43.4783
RME6	1000000	25
RME7	1000000	18.75
RME8	1000000	0
RME9	1000000	26.3158
RME10	1000000	0
RME11	4000	0
RME12	4000	20.9302
RME13	4000	25
RME14	4000	0
RME15	4000	14.2857
