# Supplementary material for: Bacteriophage cocktail for biocontrol of Escherichia coli O157:H7: Stability and potential allergenicity study
Source: PLoS One. 2018 May 15;13(5):e0195023. doi: 10.1371/journal.pone.0195023 (PMC5953568; doi:10.1371/journal.pone.0195023)
Supplement: S11 Table — (XLSX) [file pone.0195023.s011.xlsx]

## Sheet: S11 TABLE
S11 Table. Phage titer calculation.
Phage*	Plate 1	Plate 2	Mean	Dilution	Volume (mL)	PFU/mL
ΦJLA23	34	53	43.5	1e-06	0.1	435000000
ΦKP26	8	7	7.5	1e-10	0.1	7.5e+11
ΦC119	22	26	24	1e-14	0.1	2.4e+16
ΦE142	20	12	16	1e-10	0.1	1.6e+12
Free Phages cocktail	35	12	23.5	1e-07	0.1	2350000000
ME cocktail	20	12	16	1e-07	0.1	1600000000
*Bacteriophages had an icosahedral head with a long tail and belong to the Myoviridae and Siphoviridae family (REF 19, 20)
All Phage concentrations were adjusted to 10e9 for all tests
Formula: PFU/mL= (mean number of plaques counted)/ (volume of applied virus solution)(dilution)
